# Supplementary material for: High pathogenicity avian influenza: targeted active surveillance of wild birds to enable early detection of emerging disease threats
Source: Epidemiol Infect. 2022 Dec 11;151:e15. doi: 10.1017/S0950268822001856 (PMC9990394; doi:10.1017/S0950268822001856)
Supplement: Supplementary file 1 [file S0950268822001856sup001.xlsx]

## Sheet: Sheet1
Sample Number	Ring Number	Date	Species	Sample Type	Method	Extractn plate No.	Nagy2 result	Comment
SP01	RZ18319	2019-10-05	Redwing	Faecal	Migration	3	No ct
SP02	JKN440	2019-10-05	Willow Warbler	Faecal	Migration	3	No ct
SP03	RZ18316	2019-10-05	Redwing	Faecal	Migration	3	No ct
SP04	JKN461	2019-10-07	Goldcrest	Faecal	Migration	3	No ct
SP05	ADC3498	2019-10-04	Tree Sparrow	Faecal	Migration	3	No ct
SP06	JKP951	2019-10-04	Yellow-browed Warbler	Faecal	Migration	3	No ct
SP07	ADC3499	2019-10-04	Tree Sparrow	Faecal	Migration	3	No ct
SP08	RZ18303	2019-10-04	Redwing	Faecal	Migration	3	No ct
SP09	TV04500	2019-10-04	House Sparrow	Faecal	Migration	3	No ct
SP10	ADC3765	2019-10-04	Tree Sparrow	Faecal	Migration	3	No ct
SP11	ADC3488	2019-10-04	Tree Sparrow	Faecal	Migration	3	No ct
SP12	ADC3490	2019-10-04	Tree Sparrow	Faecal	Migration	3	No ct
SP13	RZ18318	2019-10-05	Redwing	Faecal	Migration	3	No ct
SP14	RZ18320	2019-10-05	Redwing	Faecal	Migration	3	No ct
SP15	JKN439	2019-10-05	Wren	Faecal	Migration	3	No ct
SP16	RZ18321	2019-10-05	Redwing	Faecal	Migration	3	No ct
SP17	TV04705	2019-10-07	Great Tit	Faecal	Migration	3	No ct
SP18	Unringed	2019-10-07	Reed Warbler	Faecal	Migration	3	No ct
SP19	RZ18349	2019-10-07	Song Thrush	Faecal	Migration	3	No ct
SP20	ADC4054	2019-10-07	Blackcap	Faecal	Migration	3	No ct
SP21	ADC4068	2019-10-07	Robin	Faecal	Migration	3	No ct
SP22	ADC4078	2019-10-08	Tree Sparrow	Faecal	Migration	3	No ct
SP23	LJ07742	2019-10-08	Blackbird	Faecal	Migration	3	No ct
SP24	ADC4080	2019-10-08	Tree Sparrow	Faecal	Migration	3	No ct
SP25	ADC4127	2019-10-08	Tree Sparrow	Faecal	Migration	3	No ct
SP26	ADC3636		Tree Sparrow	Faecal	Migration	3	No ct
FB01	RW73007	2019-10-15	Redwing	Faecal	Migration	8	No ct
FB02	RW73008	2019-10-15	Song Thrush	Faecal	Migration	8	No ct
FB03	ATH0723	2019-10-15	Blue Tit	Faecal	Migration	8	No ct
FB04	ATH0724	2019-10-15	Robin	Faecal	Migration	8	No ct
FB05	VZ44235	2019-10-15	Dunnock	Faecal	Migration	8	No ct
FB06	RW73009	2019-10-15	Redwing	Faecal	Migration	8	No ct
FB07	RW73010	2019-10-15	Redwing	Faecal	Migration	8	No ct
FB08	ATH0726	2019-10-15	Robin	Faecal	Migration	8	No ct
FB09	ATH0727	2019-10-15	Blackcap	Faecal	Migration	8	No ct
FB10	ATH0728	2019-10-15	Blackcap	Faecal	Migration	8	No ct
FB11	ATH0729	2019-10-15	Blackcap	Faecal	Migration	8	No ct
FB12	VZ44236	2019-10-15	Greenfinch	Faecal	Migration	8	No ct
FB13	RW73011	2019-10-15	Song Thrush	Faecal	Migration	8	No ct
FB14	RW73013	2019-10-15	Song Thrush	Faecal	Migration	8	No ct
FB15	LJ38128	2019-10-15	Blackbird	Faecal	Migration	8	No ct
FB16	ATH0731	2019-10-15	Robin	Faecal	Migration	9	No ct
FB17	AED2193	2019-10-15	Chaffinch	Faecal	Migration	9	No ct
FB18	ATH0741	2019-10-15	Red-flanked Bluetail	Faecal	Migration	9	No ct
FB19	VZ44239	2019-10-17	Yellowhammer	Faecal	Migration	9	No ct
FB20	VZ44240	2019-10-17	Dunnock	Faecal	Migration	9	No ct
FB21	RW73017	2019-10-17	Song Thrush	Faecal	Migration	9	No ct
FB22	RW73018	2019-10-17	Song Thrush	Faecal	Migration	9	No ct
FB23	KRB387	2019-10-17	Wren	Faecal	Migration	9	No ct
FB24	KRB393	2019-10-17	Goldcrest	Faecal	Migration	9	No ct
FB25	Unringed	2019-10-17	Wren	Faecal	Migration	9	No ct
FB26	KRB390	2019-10-17	Wren	Faecal	Migration	9	No ct
FB27	Unringed	2019-10-17	Bullfinch	Faecal	Migration	9	No ct
FB28	Unringed	2019-10-17	Robin	Faecal	Migration	9	No ct
FB29	ATH0764	2019-10-17	Chaffinch	Faecal	Migration	9	No ct
FB30	ATH0759	2019-10-17	Tree Sparrow	Faecal	Migration	9	No ct
FB31	ATH0762	2019-10-17	Reed Bunting	Faecal	Migration	9	No ct
FB32	ATH0760	2019-10-17	Robin	Faecal	Migration	9	No ct
FB33	ATH0766	2019-10-17	Blue Tit	Faecal	Migration	9	No ct
FB34	ATH0769	2019-10-17	Blue Tit	Faecal	Migration	9	No ct
FB35	ATH0768	2019-10-17	Tree Sparrow	Faecal	Migration	9	No ct
FB36	ATH0771	2019-10-17	Blue Tit	Faecal	Migration	9	No ct
FB37	ATH0769	2019-10-17	Blue Tit	Faecal	Migration	9	No ct
FB38	ATH0772	2019-10-17	Coal Tit	Faecal	Migration	9	No ct
FB39	ATH0775	2019-10-17	Tree Sparrow	Faecal	Migration	9	No ct
FB40	KRB394	2019-10-17	Wren	Faecal	Migration	9	No ct
FB41	VZ44244	2019-10-17	Greenfinch	Faecal	Migration	9	No ct
FB42	KRB395	2019-10-17	Wren	Faecal	Migration	9	No ct
FB43	ATH0776	2019-10-17	Blue Tit	Faecal	Migration	9	No ct
FB44	VZ44243	2019-10-17	Greenfinch	Faecal	Migration	9	No ct
FB45	ATH0778	2019-10-17	Siskin	Faecal	Migration	9	No ct
FB46	ATH0777	2019-10-17	Blue Tit	Faecal	Migration	9	No ct
FB47	ATH0779	2019-10-17	Great Tit	Faecal	Migration	9	No ct
FB48	ATH0780	2019-10-17	Coal Tit	Faecal	Migration	9	No ct
FB49	ATH0781	2019-10-17	Blue Tit	Faecal	Migration	9	No ct
FB50	ATH0782	2019-10-17	Blue Tit	Faecal	Migration	9	No ct
FB51	ATH0783	2019-10-17	Great Tit	Faecal	Migration	9	No ct
FB52	ATH0784	2019-10-17	Blue Tit	Faecal	Migration	9	No ct
FB53	ATH0785	2019-10-17	Blue Tit	Faecal	Migration	9	No ct
FB54	ATH0788	2019-10-17	Brambling	Faecal	Migration	9	No ct
FB55	ATH0790	2019-10-17	Tree Sparrow	Faecal	Migration	9	No ct
FB56	ATH0792	2019-10-17	Tree Sparrow	Faecal	Migration	9	No ct
FB57	ATH0793	2019-10-17	Robin	Faecal	Migration	9	No ct
FB58	ATH0794	2019-10-17	Blue Tit	Faecal	Migration	9	No ct
FB59	ATH0795	2019-10-17	Tree Sparrow	Faecal	Migration	9	No ct
FB60	ATH0796	2019-10-17	Blue Tit	Faecal	Migration	9	No ct
FB61	LJ38132	2019-10-17	Blackbird	Faecal	Migration	9	No ct
FB62	JEX572	2019-10-17	Long-tailed Tit	Faecal	Migration	9	No ct
FB63	LJ38134	2019-10-17	Blackbird	Faecal	Migration	9	No ct
FB64	TA58177	2019-10-17	Dunnock	Faecal	Migration	9	No ct
FB65	KRB388	2019-10-17	Goldcrest	Faecal	Migration	9	No ct
FB66	ATH0765	2019-10-17	Robin	Faecal	Migration	9	No ct
SP27	LJ07852	2019-10-27	Blackbird	Faecal	Migration	3	No ct
SP28	LJ07853	2019-10-27	Blackbird	Faecal	Migration	3	No ct
SP29	RZ18714	2019-10-27	Redwing	Faecal	Migration	3	No ct
SP30	RZ18713	2019-10-27	Redwing	Faecal	Migration	3	No ct
SP31	ADC5282	2019-10-28	Chaffinch	Faecal	Migration	3	No ct
SP32	ADC5281	2019-10-28	Chaffinch	Faecal	Migration	3	No ct
SP33	ADC5271	2019-10-28	Tree Sparrow	Faecal	Migration	3	No ct
SP34	ADC5280	2019-10-28	Tree Sparrow	Faecal	Migration	3	No ct
SP35	LJ90794	2019-10-28	Blackbird	Faecal	Migration	3	No ct
SP36	ADC5285	2019-10-28	Reed Bunting	Faecal	Migration	3	No ct
SP37	Unringed	2019-10-28	Goldfinch	Faecal	Migration	3	No ct
SP38	LJ90795	2019-10-28	Blackbird	Faecal	Migration	3	No ct
SP39	ADC5288	2019-10-28	Tree Sparrow	Faecal	Migration	3	No ct
SP40	ADC5289	2019-10-28	Tree Sparrow	Faecal	Migration	3	No ct
SP41	ADC5290	2019-10-28	Tree Sparrow	Faecal	Migration	3	No ct
SP42	ADC5294	2019-10-28	Tree Sparrow	Faecal	Migration	3	No ct
SP43	ADC5291	2019-10-28	Tree Sparrow	Faecal	Migration	3	No ct
SP44	ADC5295	2019-10-28	Tree Sparrow	Faecal	Migration	3	No ct
SP45	ADC5298	2019-10-28	Tree Sparrow	Faecal	Migration	3	No ct
SP46	LJ90796	2019-10-28	Blackbird	Faecal	Migration	3	No ct
SP47	ADC5602	2019-10-28	Tree Sparrow	Faecal	Migration	3	No ct
SP48	ADC5603	2019-10-28	Tree Sparrow	Faecal	Migration	3	No ct
SP49	ADC5607	2019-10-28	Tree Sparrow	Faecal	Migration	3	No ct
SP50	ADC5608	2019-10-28	Tree Sparrow	Faecal	Migration	3	No ct
SP51	Unringed	2019-10-28	Tree Sparrow	Faecal	Migration	3	No ct
SP52	TV04690	2019-10-28	House Sparrow	Faecal	Migration	3	No ct
SP53	ADC5676	2019-10-28	Tree Sparrow	Faecal	Migration	3	No ct
SP54	ADC5677	2019-10-28	Tree Sparrow	Faecal	Migration	3	No ct
SP55	ADC3032	2019-10-28	Tree Sparrow	Faecal	Migration	3	No ct
SP56	ADC5681	2019-10-28	Tree Sparrow	Faecal	Migration	3	No ct
SP57	ADC5673	2019-10-28	Tree Sparrow	Faecal	Migration	3	No ct
SP58	Unringed	2019-10-28	Tree Sparrow	Faecal	Migration	3	No ct
SP59	ADC5675	2019-10-28	Tree Sparrow	Faecal	Migration	3	No ct
SP60	ADC5671	2019-10-28	Tree Sparrow	Faecal	Migration	3	No ct
SP61	ADC5678	2019-10-28	Tree Sparrow	Faecal	Migration	3	No ct
SP62	ADC5669	2019-10-28	Tree Sparrow	Faecal	Migration	4	No ct
SP63	ADC5680	2019-10-28	Tree Sparrow	Faecal	Migration	4	No ct
SP64	Unringed	2019-10-28	Tree Sparrow	Faecal	Migration	4	No ct
SP65	ADC5679	2019-10-28	Tree Sparrow	Faecal	Migration	4	No ct
SP66	ADC5519	2019-10-28	Tree Sparrow	Faecal	Migration	4	No ct
SP67	ADC5520	2019-10-28	Tree Sparrow	Faecal	Migration	4	No ct
SP68	ADC5521	2019-10-28	Tree Sparrow	Faecal	Migration	4	No ct
SP69	ADC5511	2019-10-28	Tree Sparrow	Faecal	Migration	4	No ct
SP70	ADC5513	2019-10-28	Tree Sparrow	Faecal	Migration	4	No ct
SP71	ADC5510	2019-10-28	Tree Sparrow	Faecal	Migration	4	No ct
SP72	ADC5509	2019-10-28	Tree Sparrow	Faecal	Migration	4	No ct
SP73	ADC5518	2019-10-28	Tree Sparrow	Faecal	Migration	4	No ct
SP74	ADC5522	2019-10-28	Robin	Faecal	Migration	4	No ct
KW01	DE80220	2019-10-29	Redshank	Faecal	Migration	9	No ct
KW02	4 Bird batch	2019-10-29	Knot	Faecal	Migration	9	No ct
KW03	4 Bird batch	2019-10-29	Knot	Faecal	Migration	9	No ct
KW04	4 Bird batch	2019-10-29	Knot	Faecal	Migration	9	No ct
KW05	4 Bird batch	2019-10-29	Knot	Faecal	Migration	9	No ct
SP75	TV04729	2019-10-29	Great Tit	Faecal	Migration	4	No ct
SP76	LJ07870	2019-10-29	Blackbird	Faecal	Migration	4	No ct
SP77	LJ07873	2019-10-29	Blackbird	Faecal	Migration	4	No ct
SP78	LJ07877	2019-10-29	Blackbird	Faecal	Migration	4	No ct
SP79	LJ07878	2019-10-29	Blackbird	Faecal	Migration	4	No ct
SP80	LJ07882	2019-10-29	Blackbird	Faecal	Migration	4	No ct
SP81	ADC5495	2019-10-29	Robin	Faecal	Migration	4	No ct
SP82	ADC5497	2019-10-29	Blackcap	Faecal	Migration	4	No ct
SP83	ADC5499	2019-10-29	Tree Sparrow	Faecal	Migration	4	No ct
SP84	JKN690	2019-10-29	Goldcrest	Faecal	Migration	4	No ct
SP85	ADC5577	2019-10-30	Goldfinch	Faecal	Migration	4	No ct
SP86	ADC5578	2019-10-30	Tree Sparrow	Faecal	Migration	4	No ct
SP87	ADC5580	2019-10-30	Tree Sparrow	Faecal	Migration	4	No ct
SP88	ADC5582	2019-10-30	Tree Sparrow	Faecal	Migration	4	No ct
SP89	ADC5583	2019-10-30	Siskin	Faecal	Migration	4	No ct
SP90	ADC5585	2019-10-30	Siskin	Faecal	Migration	4	No ct
SP91	ADC5586	2019-10-30	Tree Sparrow	Faecal	Migration	4	No ct
SP92	ADC5587	2019-10-30	Tree Sparrow	Faecal	Migration	4	No ct
SP93	ADC5590	2019-10-30	Tree Sparrow	Faecal	Migration	4	No ct
SP94	ADC5592	2019-10-30	Tree Sparrow	Faecal	Migration	4	No ct
SP95	ADC5595	2019-10-30	Tree Sparrow	Faecal	Migration	4	No ct
SP96	ADC5597	2019-10-30	Tree Sparrow	Faecal	Migration	4	No ct
SP97	ADC5598	2019-10-30	Blackcap	Faecal	Migration	4	No ct
SP98	ADC5600	2019-10-30	Robin	Faecal	Migration	4	No ct
SP99	LJ90825	2019-10-30	Blackbird	Faecal	Migration	4	No ct
SP100	RZ18439	2019-10-30	Redwing	Faecal	Migration	4	No ct
SP101	TV04702	2019-10-30	House Sparrow	Faecal	Migration	9	No ct
SP102	TV04516	2019-10-30	House Sparrow	Faecal	Migration	9	No ct
SP103	LJ90734	2019-11-19	Great Spotted Woodpecker	Faecal	Migration	9	No ct
SP104	Unringed	2019-10-30	Cormorant	Faecal	Migration	9	No ct
SP105	RZ18775	2019-11-19	Redwing	Faecal	Migration	9	No ct
SP106	RZ18777	2019-11-19	Redwing	Faecal	Migration	9	No ct
SP107	ADC5764	2019-11-19	Chaffinch	Faecal	Migration	9	No ct
SP108	ADC5765	2019-11-19	Blackcap	Faecal	Migration	9	No ct
SP109	ADC5766	2019-11-19	Blackcap	Faecal	Migration	9	No ct
SP110	ADC5768	2019-11-19	Blackcap	Faecal	Migration	9	No ct
SP111	ADC5770	2019-11-19	Siskin	Faecal	Migration	9	No ct
SP112	ADC5771	2019-11-19	Siskin	Faecal	Migration	9	No ct
SP113	LJ08538	2019-11-19	Blackbird	Faecal	Migration	9	No ct
SP114	LJ08044	2019-11-19	Blackbird	Faecal	Migration	9	No ct
SP115	LJ08529	2019-11-19	Blackbird	Faecal	Migration	9	No ct
SP116	LJ08534	2019-11-19	Blackbird	Faecal	Migration	9	No ct
SP117	LJ08531	2019-11-19	Blackbird	Faecal	Migration	9	No ct
SP118	LJ08527	2019-11-19	Blackbird	Faecal	Migration	9	No ct
SP119	LJ08532	2019-11-19	Blackbird	Faecal	Migration	9	No ct
SP120	LJ08530	2019-11-19	Blackbird	Faecal	Migration	9	No ct
WE01	EL69613	2019-11-26	Bar-tailed Godwit	Faecal	Migration	9	No ct
WE02	SV95676	2019-11-26	Knot	Faecal	Migration	9	No ct
WE03	Batch 1	2019-11-26	Redshank	Faecal	Migration	9	No ct
WE04	Batch 1	2019-11-26	Redshank	Faecal	Migration	9	No ct
WE05	Batch 1	2019-11-26	Redshank	Faecal	Migration	9	No ct
WE06	Batch 1	2019-11-26	Knot	Faecal	Migration	9	No ct
WE07	Batch 1	2019-11-26	Knot	Faecal	Migration	9	No ct
WE08	Batch 1	2019-11-26	Knot	Faecal	Migration	9	No ct
WE09	Batch 1	2019-11-26	Knot	Faecal	Migration	9	No ct
WE10	Batch 1	2019-11-26	Knot	Faecal	Migration	5	No ct
WE11	Batch 2	2019-11-26	Redshank	Faecal	Migration	5	No ct
WE12	Batch 2	2019-11-26	Redshank	Faecal	Migration	5	No ct
MF01	Y573295	2020-01-17	Blue Tit	Faecal	Responsive	4	No ct
MF02	Y573254	2020-01-17	Blue Tit	Faecal	Responsive	4	No ct
MF03	Y573297	2020-01-17	Blue Tit	Faecal	Responsive	4	No ct
MF04	Y573298	2020-01-17	Blue Tit	Faecal	Responsive	4	No ct
MF05	Y573299	2020-01-17	Blue Tit	Faecal	Responsive	4	No ct
MF06	TR20123	2020-01-17	Dunnock	Faecal	Responsive	4	No ct
MF07	Y573300	2020-01-17	Blue Tit	Faecal	Responsive	4	No ct
MF08	Y573231	2020-01-17	Blue Tit	Faecal	Responsive	4	No ct
MF09	Y573301	2020-01-17	Bullfinch	Faecal	Responsive	4	No ct
MF10	TR20126	2020-01-17	House Sparrow	Faecal	Responsive	4	No ct
MF11	Y573229	2020-01-17	Blue Tit	Faecal	Responsive	4	No ct
MF12	Y573303	2020-01-17	Blue Tit	Faecal	Responsive	4	No ct
MF13	TR20124	2020-01-17	Dunnock	Faecal	Responsive	4	No ct
MF14	Y573225	2020-01-17	Blue Tit	Faecal	Responsive	4	No ct
MF15	Y573305	2020-01-17	Blue Tit	Faecal	Responsive	4	No ct
MF16	Y573307	2020-01-18	Blue Tit	Faecal	Responsive	4	No ct
MF17	Y573308	2020-01-18	Blue Tit	Faecal	Responsive	4	No ct
MF18	Y573309	2020-01-18	Great Tit	Faecal	Responsive	4	No ct
MF19	Y573310	2020-01-18	Blue Tit	Faecal	Responsive	4	No ct
MF20	Y573311	2020-01-18	Blue Tit	Faecal	Responsive	4	No ct
MF21	Y573312	2020-01-18	Blue Tit	Faecal	Responsive	4	No ct
MF22	Y573256	2020-01-18	Blue Tit	Faecal	Responsive	4	No ct
MF23	Y573313	2020-01-18	Blue Tit	Faecal	Responsive	4	No ct
MF24	Y573315	2020-01-18	Blue Tit	Faecal	Responsive	4	No ct
MF25	Y573316	2020-01-18	Blue Tit	Faecal	Responsive	4	No ct
MF26	Y573317	2020-01-18	Blue Tit	Faecal	Responsive	4	No ct
MF27	Y573318	2020-01-18	Great Tit	Faecal	Responsive	4	No ct
MF28	CXY501	2020-01-18	Long-tailed Tit	Faecal	Responsive	4	No ct
MF29	Y573320	2020-01-18	Blue Tit	Faecal	Responsive	4	No ct
MF30	Y573321	2020-01-18	Great Tit	Faecal	Responsive	4	No ct
MF31	Y573322	2020-01-18	Blue Tit	Faecal	Responsive	4	No ct
MF32	Y573323	2020-01-18	Blue Tit	Faecal	Responsive	4	No ct
MF33	Y573324	2020-01-18	Blue Tit	Faecal	Responsive	4	No ct
MF34	NA			Faecal	Responsive		Check Records
MF35	NA			Faecal	Responsive		Check Records
MF36	NA			Faecal	Responsive		Check Records
MF37	Y573325	2020-01-18	Blue Tit	Faecal	Responsive	4	No ct
MF38	Y567326	2020-01-18	Blue Tit	Faecal	Responsive	4	No ct
MF39	Y573327	2020-01-18	Blue Tit	Faecal	Responsive	4	No ct
MF40	Y573328	2020-01-18	Blue Tit	Faecal	Responsive	4	No ct
MF41	Y573329	2020-01-18	Blue Tit	Faecal	Responsive	4	No ct
MF42	Y573330	2020-01-18	Blue Tit	Faecal	Responsive	4	No ct
MF43	Y573332	2020-01-18	Blue Tit	Faecal	Responsive	4	No ct
MF44	Y573333	2020-01-18	Blue Tit	Faecal	Responsive	4	No ct
MF45	Y573334	2020-01-18	Blue Tit	Faecal	Responsive	4	No ct
MF46	TR20122	2020-01-18	Dunnock	Faecal	Responsive	4	No ct
BR01	ATK2224	2020-01-19	Blue Tit	Faecal	Responsive	4	No ct
BR02	ATK2226	2020-01-19	Robin	Faecal	Responsive	4	No ct
BR03	ATK2227	2020-01-19	Blue Tit	Faecal	Responsive	4	No ct
BR04	Unringed	2020-01-19	Red legged Partridge	Faecal	Responsive	4	No ct
BR05	ATK2228	2020-01-19	Robin	Faecal	Responsive	4	No ct
BR06	ATK2229	2020-01-19	Goldfinch	Faecal	Responsive	4	No ct
BR07	LL91079	2020-01-19	Blackbird	Faecal	Responsive	5	No ct
BR08	unringed	2020-01-19	Chaffinch	Faecal	Responsive	5	No ct
HE01	TY26832	2020-01-19	Dunnock	Faecal	Responsive	5	No ct
HE02	ATK2216	2020-01-19	Reed Bunting	Faecal	Responsive	5	No ct
HE03	LJH574	2020-01-19	Wren	Faecal	Responsive	5	No ct
HE04	TY26862	2020-01-19	Yellowhammer	Faecal	Responsive	5	No ct
HE05	TY26863	2020-01-19	Yellowhammer	Faecal	Responsive	5	No ct
HE06	TW20945	2020-01-19	Yellowhammer	Faecal	Responsive	5	No ct
HE07	TY26864	2020-01-19	Dunnock	Faecal	Responsive	5	No ct
HE08	ATK2221	2020-01-19	Reed Bunting	Faecal	Responsive	5	No ct
HE09	TY26865	2020-01-19	Yellowhammer	Faecal	Responsive	5	No ct
HE10	TY26813	2020-01-19	Dunnock	Faecal	Responsive	5	No ct
HE11	TY26866	2020-01-19	Dunnock	Faecal	Responsive	5	No ct
HE12	TY26867	2020-01-19	Dunnock	Faecal	Responsive	5	No ct
HE13	ATK2222	2020-01-19	Robin	Faecal	Responsive	5	No ct
HE14	TY26868	2020-01-19	Yellowhammer	Faecal	Responsive	5	No ct
HE15	ATK2223	2020-01-19	Reed Bunting	Faecal	Responsive	5	No ct
HE16	TY26852	2020-01-19	Dunnock	Faecal	Responsive	5	No ct
HE17	ATK2151	2020-01-19	Robin	Faecal	Responsive	5	No ct
HE18	TY26869	2020-01-19	Dunnock	Faecal	Responsive	5	No ct
HE19	LJH575	2020-01-19	Wren	Faecal	Responsive	5	No ct
HE20	ATK2147	2020-01-19	Robin	Faecal	Responsive	5	No ct
HE21	TY26870	2020-01-19	Dunnock	Faecal	Responsive	5	No ct
HE22	TY26871	2020-01-19	Yellowhammer	Faecal	Responsive	5	No ct
HE23	TY26872	2020-01-19	Yellowhammer	Faecal	Responsive	5	No ct
ES01	Unringed	2020-01-20	Chaffinch	Faecal	Responsive	5	No ct
ES02	LL38313	2020-01-20	Blackbird	Faecal	Responsive	5	No ct
ES03	ABL0022	2020-01-20	Robin	Faecal	Responsive	5	No ct
ES04	ABL0024	2020-01-20	Blue Tit	Faecal	Responsive	5	No ct
ES05	ABL0025	2020-01-20	Blue Tit	Faecal	Responsive	5	No ct
ES06	ABL0027	2020-01-20	Great Tit	Faecal	Responsive	5	No ct
ES07	ABL0028	2020-01-20	House Sparrow	Faecal	Responsive	5	No ct
ES08	ABL0029	2020-01-20	Robin	Faecal	Responsive	5	No ct
ES09	ABL0030	2020-01-20	Blue Tit	Faecal	Responsive	5	No ct
ES10	ABL0032	2020-01-20	Blue Tit	Faecal	Responsive	5	No ct
ES11	ABL0034	2020-01-20	Blue Tit	Faecal	Responsive	5	No ct
ES12	ABL0036	2020-01-20	Chaffinch	Faecal	Responsive	5	No ct
ES13	ABL0037	2020-01-20	Blue Tit	Faecal	Responsive	5	No ct
ES14	ABL0039	2020-01-20	Blue Tit	Faecal	Responsive	5	No ct
ES15	ABL0040	2020-01-20	Blue Tit	Faecal	Responsive	5	No ct
ES16	ABL0042	2020-01-20	Blue Tit	Faecal	Responsive	5	No ct
ES17	ABL0035	2020-01-20	Robin	Faecal	Responsive	5	No ct
ES18	ABL0052	2020-01-20	Blue Tit	Faecal	Responsive	5	No ct
ES19	ABL0054	2020-01-20	Blue Tit	Faecal	Responsive	5	No ct
ES20	ABL0060	2020-01-20	Blue Tit	Faecal	Responsive	5	No ct
ES21	ABL0059	2020-01-20	Coal Tit	Faecal	Responsive	5	No ct
ES22	ABL0061	2020-01-20	Blue Tit	Faecal	Responsive	5	No ct
ES23	ABL0063	2020-01-20	Blue Tit	Faecal	Responsive	5	No ct
ES24	ABL0066	2020-01-20	Blue Tit	Faecal	Responsive	5	No ct
ES25	ABL0058	2020-01-20	Blue Tit	Faecal	Responsive	5	No ct
ES26	ABL0091	2020-01-20	Blue Tit	Faecal	Responsive	5	No ct
ES27	ABL0063	2020-01-20	Great Tit	Faecal	Responsive	5	No ct
ES28	ABL0064	2020-01-20	Blue Tit	Faecal	Responsive	5	No ct
ES29	ABL0067	2020-01-20	Blue Tit	Faecal	Responsive	5	No ct
ES30	Z446375	2020-01-20	Blue Tit	Faecal	Responsive	5	No ct
ES31	ABL0083	2020-01-20	Great Tit	Faecal	Responsive	5	No ct
ES32	ABL0084	2020-01-20	Blue Tit	Faecal	Responsive	5	No ct
ES33	ABL0085	2020-01-20	Blue Tit	Faecal	Responsive	5	No ct
ES34	ABL0073	2020-01-20	Coal Tit	Faecal	Responsive	5	No ct
ES35	KCX505-06	2020-01-20	Goldcrest x2	Faecal	Responsive	5	No ct
ES36	Unringed	2020-01-20	Robin	Faecal	Responsive	5	No ct
ES37	LL38307	2020-01-20	Blackbird	Faecal	Responsive	5	No ct
ES38	Z588355	2020-01-20	Great Tit	Faecal	Responsive	5	No ct
ES39	KCX501	2020-01-20	Long-tailed Tit	Faecal	Responsive	5	No ct
ES40	KCX503	2020-01-20	Long-tailed Tit	Faecal	Responsive	5	No ct
ES41	LB79701	2020-01-20	Blackbird	Faecal	Responsive	5	No ct
ES42	ABL0092	2020-01-20	Blue Tit	Faecal	Responsive	5	No ct
SP(2)01	ADC7707	2020-09-01	Meadow Pipit	Faecal	Migration	7	No ct
SP(2)02	ADC7708	2020-09-01	Meadow Pipit	Faecal	Migration	7	No ct
SP(2)03	ADC7709	2020-09-01	Meadow Pipit	Faecal	Migration	7	No ct
SP(2)04	ADC7710	2020-09-01	Meadow Pipit	Faecal	Migration	7	No ct
SP(2)05	ADC7715	2020-09-01	Meadow Pipit	Faecal	Migration	7	No ct
SP(2)06	ADC7716	2020-09-01	Meadow Pipit	Faecal	Migration	7	No ct
SP(2)07	ADC7718	2020-09-01	Meadow Pipit	Faecal	Migration	7	No ct
SP(2)08	ADC7719	2020-09-01	Meadow Pipit	Faecal	Migration	7	No ct
SP(2)09	ADC7721	2020-09-01	Meadow Pipit	Faecal	Migration	7	No ct
SP(2)10	ADC7723	2020-09-01	Linnet	Faecal	Migration	7	No ct
SP(2)11	ADC7724	2020-09-01	Blackcap	Faecal	Migration	7	No ct
SP(2)12	ADC7725	2020-09-01	Meadow Pipit	Faecal	Migration	7	No ct
SP(2)13	ADC7728	2020-09-01	Meadow Pipit	Faecal	Migration	7	No ct
SP(2)14	ADC7729	2020-09-01	Meadow Pipit	Faecal	Migration	7	No ct
SP(2)15	TV05899	2020-09-01	Dunnock	Faecal	Migration	7	No ct
SP(2)16	ADC7733	2020-09-01	Meadow Pipit	Faecal	Migration	7	No ct
SP(2)17	VZ64502	2020-09-01	Dunnock	Faecal	Migration	7	No ct
SP(2)18	ADC7734	2020-09-01	Meadow Pipit	Faecal	Migration	7	No ct
SP(2)19	ADC7735	2020-09-01	Meadow Pipit	Faecal	Migration	7	No ct
SP(2)20	AKH9996	2020-09-01	Tree Sparrow	Faecal	Migration	7	No ct
SP(2)21	ADC7739	2020-09-01	Tree Sparrow	Faecal	Migration	7	No ct
SP(2)22	ADC7740	2020-09-01	Meadow Pipit	Faecal	Migration	7	No ct
SP(2)23	ADC7742	2020-09-01	Meadow Pipit	Faecal	Migration	7	No ct
SP(2)24	ADC7744	2020-09-01	Meadow Pipit	Faecal	Migration	7	No ct
SP(2)25	VZ64503	2020-09-01	Dunnock	Faecal	Migration	7	No ct
SP(2)26	ADC7746	2020-09-01	Tree Sparrow	Faecal	Migration	7	No ct
SP(2)27	ADC7747	2020-09-01	Tree Sparrow	Faecal	Migration	7	No ct
SP(2)28	ADC7748	2020-09-01	Tree Sparrow	Faecal	Migration	7	No ct
SP(2)29	VZ6504	2020-09-01	House Sparrow	Faecal	Migration	7	No ct
SP(2)30	ADC7749	2020-09-01	Tree Sparrow	Faecal	Migration	7	No ct
SP(2)31	ADC7750	2020-09-01	Meadow Pipit	Faecal	Migration	7	No ct
SP(2)32	ADC7751	2020-09-04	Meadow Pipit	Faecal	Migration	7	No ct
SP(2)33	VZ64505	2020-09-04	Dunnock	Faecal	Migration	7	No ct
SP(2)34	ADC7754	2020-09-04	Robin	Faecal	Migration	7	No ct
SP(2)35	ADC7763	2020-09-10	Linnet	Faecal	Migration	8	No ct
SP(2)36	ADC7771	2020-09-10	Lesser Redpoll	Faecal	Migration	8	No ct
SP(2)37	ADC7774	2020-09-10	Meadow Pipit	Faecal	Migration	8	No ct
SP(2)38	ADC7777	2020-09-10	Reed Bunting	Faecal	Migration	8	No ct
SP(2)39	ADC7778	2020-09-10	Meadow Pipit	Faecal	Migration	8	No ct
SP(2)40	ADC7779	2020-09-10	Goldfinch	Faecal	Migration	8	No ct
SP(2)41	JKN518	2020-09-10	Chiffchaff	Faecal	Migration	8	No ct
SP(2)42	ADC7780	2020-09-10	Meadow Pipit	Faecal	Migration	8	No ct
SP(2)43	ADC7782	2020-09-10	Meadow Pipit	Faecal	Migration	8	No ct
SP(2)44	ADC7783	2020-09-10	Reed Bunting	Faecal	Migration	8	No ct
SP(2)45	ADC7784	2020-09-10	Reed Bunting	Faecal	Migration	8	No ct
SP(2)46	ADC7785	2020-09-10	Lesser Redpoll	Faecal	Migration	8	No ct
SP(2)47	ADC7788	2020-09-10	Meadow Pipit	Faecal	Migration	8	No ct
SP(2)48	ADC7799	2020-09-10	Meadow Pipit	Faecal	Migration	8	No ct
SP(2)49	ADC7800	2020-09-10	Meadow Pipit	Faecal	Migration	8	No ct
SP(2)50	ADC8125	2020-09-10	Tree Sparrow	Faecal	Migration	8	No ct
SP(2)51	ADC7812	2020-09-10	Tree Sparrow	Faecal	Migration	8	No ct
SP(2)52	ADC7813	2020-09-10	Tree Sparrow	Faecal	Migration	8	No ct
SP(2)53	ADC7814	2020-09-10	Tree Sparrow	Faecal	Migration	8	No ct
SP(2)54	ADC7815	2020-09-10	Tree Sparrow	Faecal	Migration	8	No ct
SP(2)55	ADC7818	2020-09-10	Meadow Pipit	Faecal	Migration	8	No ct
SP(2)56	ADC7819	2020-09-10	Meadow Pipit	Faecal	Migration	8	No ct
SP(2)57	ADC6802	2020-09-10	Blue Tit	Faecal	Migration	8	No ct
SP(2)58	ADC7821	2020-09-10	Meadow Pipit	Faecal	Migration	8	No ct
SP(2)59	ADC7822	2020-09-10	Meadow Pipit	Faecal	Migration	8	No ct
SP(2)60	ADC7823	2020-09-10	Meadow Pipit	Faecal	Migration	8	No ct
SP(2)61	ADC7824	2020-09-10	Meadow Pipit	Faecal	Migration	8	No ct
SP(2)62	ADC7827	2020-09-10	Meadow Pipit	Faecal	Migration	8	No ct
SP(2)63	ADC7828	2020-09-10	Meadow Pipit	Faecal	Migration	8	No ct
SP(2)64	ADC7830	2020-09-10	Meadow Pipit	Faecal	Migration	8	No ct
SP(2)65	ADC7831	2020-09-10	Sedge Warbler	Faecal	Migration	8	No ct
SP(2)66	ADC8757	2020-09-15	Meadow Pipit	Faecal	Migration	8	No ct
SP(2)67	ADC8758	2020-09-15	Meadow Pipit	Faecal	Migration	8	No ct
SP(2)68	JKN519	2020-09-14	Wren	Faecal	Migration	8	No ct
SP(2)69	ADC7842	2020-09-14	Meadow Pipit	Faecal	Migration	8	No ct
SP(2)70	ADC7849	2020-09-14	Reed Bunting	Faecal	Migration	8	No ct
SP(2)71	ADC7846	2020-09-14	Meadow Pipit	Faecal	Migration	8	No ct
SP(2)72	ADC7848	2020-09-14	Robin	Faecal	Migration	8	No ct
SP(2)73	ADC7849	2020-09-14	Tree Sparrow	Faecal	Migration	8	No ct
SP(2)74	ADC7852	2020-09-14	Blackcap	Faecal	Migration	8	No ct
SP(2)75	ADC7853	2020-09-14	Reed Bunting	Faecal	Migration	8	No ct
SP(2)76	VZ64521	2020-09-14	Dunnock	Faecal	Migration	8	No ct
SP(2)77	VZ64523	2020-09-14	Dunnock	Faecal	Migration	8	No ct
SP(2)78	ADC7855	2020-09-14	Tree Sparrow	Faecal	Migration	8	No ct
SP(2)79	ADC7856	2020-09-14	Tree Sparrow	Faecal	Migration	8	No ct
SP(2)80	ADC7871	2020-09-14	Tree Sparrow	Faecal	Migration	8	No ct
SP(2)81	ADC7869	2020-09-14	Tree Sparrow	Faecal	Migration	8	No ct
SP(2)82	ADC7866	2020-09-14	Tree Sparrow	Faecal	Migration	8	No ct
SP(2)83	ADC7863	2020-09-14	Tree Sparrow	Faecal	Migration	8	No ct
SP(2)84	ADC7862	2020-09-14	Tree Sparrow	Faecal	Migration	8	No ct
SP(2)85	ADC7859	2020-09-14	Tree Sparrow	Faecal	Migration	8	No ct
SP(2)86	ADC7857	2020-09-14	Tree Sparrow	Faecal	Migration	8	No ct
SP(2)87	ADC7861	2020-09-14	Tree Sparrow	Faecal	Migration	8	No ct
SP(2)88	ADC7860	2020-09-14	Tree Sparrow	Faecal	Migration	8	No ct
SP(2)89	ADC7858	2020-09-14	Tree Sparrow	Faecal	Migration	8	No ct
SP(2)90	ADC7789	2020-09-10	Meadow Pipit	Faecal	Migration	8	No ct
SP(2)91	ADC7787	2020-09-10	Meadow Pipit	Faecal	Migration	8	No ct
SP(2)92	JKN520	2020-09-15	Chiffchaff	Faecal	Migration	8	No ct
SP(2)93	ADC7893	2020-09-15	Meadow Pipit	Faecal	Migration	8	No ct
SP(2)94	ADC7895	2020-09-15	Meadow Pipit	Faecal	Migration	8	No ct
SP(2)95	ADC7897	2020-09-15	Meadow Pipit	Faecal	Migration	8	No ct
SP(2)96	ADC7899	2020-09-15	Meadow Pipit	Faecal	Migration	8	No ct
SP(2)97	ADC8702	2020-09-15	Tree Sparrow	Faecal	Migration	8	No ct
SP(2)98	ADC8704	2020-09-15	Meadow Pipit	Faecal	Migration	8	No ct
SP(2)99	ADC8705	2020-09-15	Meadow Pipit	Faecal	Migration	8	No ct
SP(2)100	ADC8706	2020-09-15	Meadow Pipit	Faecal	Migration	8	No ct
SP(2)101	ADC8707	2020-09-15	Meadow Pipit	Faecal	Migration	7	No ct
SP(2)102	ADC8708	2020-09-15	Meadow Pipit	Faecal	Migration	7	No ct
SP(2)103	ADC8709	2020-09-15	Meadow Pipit	Faecal	Migration	7	No ct
SP(2)104	ADC8715	2020-09-15	Meadow Pipit	Faecal	Migration	7	No ct
SP(2)105	ADC8717	2020-09-15	Meadow Pipit	Faecal	Migration	7	No ct	Contact Spurn
SP(2)106	ADC8718	2020-09-15	Meadow Pipit	Faecal	Migration	7	No ct
SP(2)107	ADC8721	2020-09-15	Meadow Pipit	Faecal	Migration	7	No ct
SP(2)108	ADC8722	2020-09-15	Meadow Pipit	Faecal	Migration	7	No ct
SP(2)109	ADC8727	2020-09-15	Meadow Pipit	Faecal	Migration	7	No ct
SP(2)110	ADC8728	2020-09-15	Meadow Pipit	Faecal	Migration	7	No ct
SP(2)111	ADC8729	2020-09-15	Meadow Pipit	Faecal	Migration	7	No ct
SP(2)112	ADC8730	2020-09-15	Meadow Pipit	Faecal	Migration	7	No ct
SP(2)113	ADC8731	2020-09-15	Meadow Pipit	Faecal	Migration	7	No ct
SP(2)114	ADC8736	2020-09-15	Meadow Pipit	Faecal	Migration	7	No ct
SP(2)115	ADC8737	2020-09-15	Meadow Pipit	Faecal	Migration	7	No ct
SP(2)116	ADC8738	2020-09-15	Tree Sparrow	Faecal	Migration	7	No ct
SP(2)117	ADC8739	2020-09-15	Tree Sparrow	Faecal	Migration	7	No ct
SP(2)118	ADC8742	2020-09-15	Reed Bunting	Faecal	Migration	8	No ct
SP(2)119	ADC8745	2020-09-15	Meadow Pipit	Faecal	Migration	8	No ct
SP(2)120	ADC8747	2020-09-15	Meadow Pipit	Faecal	Migration	8	No ct
SP(2)121	ADC8750	2020-09-15	Meadow Pipit	Faecal	Migration	8	No ct
SP(2)122	ADC8751	2020-09-15	Meadow Pipit	Faecal	Migration	8	No ct
SP(2)123	ADC8752	2020-09-15	Meadow Pipit	Faecal	Migration	8	No ct
SP(2)124	ADC8753	2020-09-15	Meadow Pipit	Faecal	Migration	8	No ct
SP(2)125	ADC8758	2020-09-15	Meadow Pipit	Faecal	Migration	7	No ct
SP(2)126	ADC8759	2020-09-15	Meadow Pipit	Faecal	Migration	7	No ct
SP(2)127	ADC8858	2020-09-22	Lesser Redpoll	Faecal	Migration	5	No ct
SP(2)128	ADC8860	2020-09-22	Reed Bunting	Faecal	Migration	5	No ct
SP(2)129	ADC8863	2020-09-22	Reed Bunting	Faecal	Migration	5	No ct
SP(2)130	ADC8865	2020-09-22	Reed Bunting	Faecal	Migration	5	No ct
SP(2)131	ADC8867	2020-09-22	Reed Bunting	Faecal	Migration	5	No ct
SP(2)132	ADC8870	2020-09-22	Meadow Pipit	Faecal	Migration	5	No ct
SP(2)133	ADC8871	2020-09-22	Tree Sparrow	Faecal	Migration	5	No ct
SP(2)134	ADC8872	2020-09-22	Common Whitethroat	Faecal	Migration	5	No ct
SP(2)135	ADC874	2020-09-22	Tree Sparrow	Faecal	Migration	5	No ct
SP(2)136	ADC8879	2020-09-22	Meadow Pipit	Faecal	Migration	5	No ct
SP(2)137	ADC8855	2020-09-22	Lesser Redpoll	Faecal	Migration	5	No ct
SP(2)138	ADC8884	2020-09-22	Meadow Pipit	Faecal	Migration	6	No ct
SP(2)139	ADC8885	2020-09-22	Meadow Pipit	Faecal	Migration	6	No ct
SP(2)140	ADC8887	2020-09-22	Meadow Pipit	Faecal	Migration	6	No ct
SP(2)141	LJ90869	2020-09-22	Starling	Faecal	Migration	6	No ct
SP(2)142	JKN526	2020-09-22	Chiffchaff	Faecal	Migration	6	No ct
SP(2)143	ADC8852	2020-09-22	Meadow Pipit	Faecal	Migration	6	No ct
SP(2)144	ADC8771	2020-09-22	Redstart	Faecal	Migration	6	No ct
SP(2)145	ADC8851	2020-09-22	Redstart	Faecal	Migration	6	No ct
SP(2)146	JKR601	2020-09-20	Yellow-browed Warbler	Faecal	Migration	6	No ct
SP(2)147	VZ64543	2020-09-29	Dunnock	Faecal	Migration	6	No ct
SP(2)148	ADC79513	2020-09-29	Lesser Redpoll	Faecal	Migration	6	No ct
SP(2)149	ADC79544	2020-09-29	Lesser Redpoll	Faecal	Migration	6	No ct
SP(2)150	ADC79582	2020-09-29	Lesser Redpoll	Faecal	Migration	6	No ct
SP(2)151	ADC79580	2020-09-29	Lesser Redpoll	Faecal	Migration	6	No ct
SP(2)152	ADC79595	2020-09-29	Lesser Redpoll	Faecal	Migration	6	No ct
SP(2)153	ADC79579	2020-09-29	Lesser Redpoll	Faecal	Migration	6	No ct
SP(2)154	JKN540	2020-09-29	Chiffchaff	Faecal	Migration	6	No ct
SP(2)155	ADC79587	2020-09-29	Lesser Redpoll	Faecal	Migration	6	No ct
SP(2)156	JKN533	2020-09-29	Goldcrest	Faecal	Migration	6	No ct
SP(2)157	ADC79532	2020-09-29	Blackcap	Faecal	Migration	6	No ct
SP(2)158	ADC79542	2020-09-29	Lesser Redpoll	Faecal	Migration	6	No ct
SP(2)159	ADC79545	2020-09-29	Lesser Redpoll	Faecal	Migration	6	No ct
SP(2)160	ADC79543	2020-09-29	Lesser Redpoll	Faecal	Migration	6	No ct
SP(2)161	JKN532	2020-09-29	Goldcrest	Faecal	Migration	6	No ct
SP(2)162	ADC79584	2020-09-29	Lesser Redpoll	Faecal	Migration	6	No ct
SP(2)163	ADC79501	2020-09-29	Lesser Redpoll	Faecal	Migration	6	No ct
SP(2)164	ADC79541	2020-09-29	Lesser Redpoll	Faecal	Migration	6	No ct
SP(2)165	ADC79525	2020-09-29	Lesser Redpoll	Faecal	Migration	6	No ct
SP(2)166	ADC9583	2020-09-29	Lesser Redpoll	Faecal	Migration	6	No ct
SP(2)167	ADC8882	2020-09-22	Reed Bunting	Faecal	Migration	6	No ct
SP(2)168	Unringed	2020-09-22	Tree Sparrow	Faecal	Migration	6	No ct
SP(2)169	ADC79529	2020-09-29	Reed Bunting	Faecal	Migration	6	No ct
SP(2)170	ADC79521	2020-09-29	Robin	Faecal	Migration	6	No ct
SP(2)171	ADC79527	2020-09-29	Blackcap	Faecal	Migration	6	No ct
SP(2)172	ADC79532	2020-09-29	Lesser Redpoll	Faecal	Migration	6	No ct
SP(2)173	ADC79530	2020-09-29	Blackcap	Faecal	Migration	6	No ct
SP(2)174	ADC79528	2020-09-29	Robin	Faecal	Migration	6	No ct
SP(2)175	ADC79515	2020-09-29	Lesser Redpoll	Faecal	Migration	6	No ct
SP(2)176	ADC79595	2020-09-29	Lesser Redpoll	Faecal	Migration	6	No ct
SP(2)177	ADC79524	2020-09-29	Lesser Redpoll	Faecal	Migration	6	No ct
SP(2)178	14	2020-09-30	Chaffinch	Faecal	Migration	6	No ct
SP(2)179	17	2020-09-30	Lesser Redpoll	Faecal	Migration	6	No ct
SP(2)180	18	2020-09-30	Lesser Redpoll	Faecal	Migration	6	No ct
SP(2)181	21	2020-09-30	Lesser Redpoll	Faecal	Migration	6	No ct
SP(2)182	24	2020-09-30	Lesser Redpoll	Faecal	Migration	6	No ct
SP(2)183	28	2020-09-30	Lesser Redpoll	Faecal	Migration	6	No ct
SP(2)184	29	2020-09-30	Lesser Redpoll	Faecal	Migration	6	No ct
SP(2)185	30	2020-09-30	Lesser Redpoll	Faecal	Migration	6	No ct
SP(2)186	33	2020-09-30	Lesser Redpoll	Faecal	Migration	6	No ct
SP(2)187	36	2020-09-30	Lesser Redpoll	Faecal	Migration	6	No ct
SP(2)188	38	2020-09-30	Lesser Redpoll	Faecal	Migration	6	No ct
SP(2)189	39	2020-09-30	Lesser Redpoll	Faecal	Migration	6	No ct
SP(2)190	40	2020-09-30	Lesser Redpoll	Faecal	Migration	6	No ct
SP(2)191	43	2020-09-30	Goldfinch	Faecal	Migration	6	No ct
SP(2)192	45	2020-09-30	Chaffinch	Faecal	Migration	6	No ct
SP(2)193	46	2020-09-30	Lesser Redpoll	Faecal	Migration	6	No ct
SP(2)194	47	2020-09-30	Blackcap	Faecal	Migration	6	No ct
SP(2)195	48	2020-09-30	Lesser Redpoll	Faecal	Migration	6	No ct
SP(2)196	50	2020-09-30	Lesser Redpoll	Faecal	Migration	6	No ct
SP(2)197	51	2020-09-30	Lesser Redpoll	Faecal	Migration	6	No ct
SP(2)198	53	2020-09-30	Lesser Redpoll	Faecal	Migration	6	No ct
SP(2)199	54	2020-09-30	Lesser Redpoll	Faecal	Migration	6	No ct
SP(2)200	57	2020-09-30	Lesser Redpoll	Faecal	Migration	6	No ct
SP(2)201	59	2020-09-30	Lesser Redpoll	Faecal	Migration	5	No ct
SP(2)202	60	2020-09-30	Lesser Redpoll	Faecal	Migration	5	No ct
SP(2)203	61	2020-09-30	Lesser Redpoll	Faecal	Migration	5	No ct
SP(2)204	63	2020-09-30	Lesser Redpoll	Faecal	Migration	5	No ct
SP(2)205	67	2020-09-30	Lesser Redpoll	Faecal	Migration	5	No ct
SP(2)206	68	2020-09-30	Lesser Redpoll	Faecal	Migration	5	No ct
SP(2)207	70	2020-09-30	Lesser Redpoll	Faecal	Migration	5	No ct
SP(2)208	71	2020-09-30	Lesser Redpoll	Faecal	Migration	7	No ct
SP(2)209	73	2020-09-30	Lesser Redpoll	Faecal	Migration	7	No ct
SP(2)210	75	2020-09-30	Lesser Redpoll	Faecal	Migration	7	No ct
SP(2)211	76	2020-09-30	Lesser Redpoll	Faecal	Migration	7	No ct
SP(2)212	77	2020-09-30	Lesser Redpoll	Faecal	Migration	7	No ct
SP(2)213	80	2020-09-30	Lesser Redpoll	Faecal	Migration	7	No ct
SP(2)214	JKN549	2020-10-02	Goldcrest	Faecal	Migration	7	No ct
SP(2)215	ADC9319	2020-10-02	Blackcap	Faecal	Migration	7	No ct
SP(2)216	ADC9320	2020-10-02	Robin	Faecal	Migration	7	No ct
SP(2)217	RZ19120	2020-10-02	Redwing	Faecal	Migration	7	No ct
SP(2)218	RZ19121	2020-10-02	Song Thrush	Faecal	Migration	7	No ct
SP(2)219	RZ19122	2020-10-02	Song Thrush	Faecal	Migration	7	No ct
SP(2)220	RZ19123	2020-10-02	Redwing	Faecal	Migration	7	No ct
SP(2)221	LJ08602	2020-10-02	Blackbird	Faecal	Migration	7	No ct
SP(2)222	JKN580	2020-10-04	Goldcrest	Faecal	Migration	7	No ct
SP(2)223	JKN582	2020-10-04	Yellow-browed Warbler	Faecal	Migration	7	No ct
SP(2)224	JKN584	2020-10-04	Goldcrest	Faecal	Migration	7	No ct
SP(2)225	JKN585	2020-10-04	Goldcrest	Faecal	Migration	7	No ct
SP(2)226	JKN588	2020-10-04	Willow Warbler	Faecal	Migration	7	No ct
SP(2)227	VZ64569	2020-10-04	Dunnock	Faecal	Migration	6	No ct
SP(2)228	VZ64571	2020-10-04	Dunnock	Faecal	Migration	7	No ct
SP(2)229	RZ18460	2020-10-04	Song Thrush	Faecal	Migration	7	No ct
SP(2)230	RZ18463	2020-10-04	Song Thrush	Faecal	Migration	6	No ct
SP(2)231	ADC8681	2020-10-04	Robin	Faecal	Migration	7	No ct
SP(2)232	ADC8682	2020-10-04	Robin	Faecal	Migration	7	No ct
SP(2)233	ADC8684	2020-10-04	Linnet	Faecal	Migration	6	No ct
SP(2)234	ADC8687	2020-10-04	Goldfinch	Faecal	Migration	6	No ct
SP(2)235	ADC8690	2020-10-04	Robin	Faecal	Migration	7	No ct
SP(2)236	ADC8693	2020-10-04	Blackcap	Faecal	Migration	6	No ct
SP(2)237	ADC8695	2020-10-04	Chaffinch	Faecal	Migration	6	No ct
SP(2)238	ADC8905	2020-10-04	Robin	Faecal	Migration	7	No ct
SP(2)239	ADC8906	2020-10-04	Blackcap	Faecal	Migration	7	No ct
SP(2)240	ADC8907	2020-10-04	Blackcap	Faecal	Migration	6	No ct
SP(2)241	ADC8911	2020-10-04	Robin	Faecal	Migration	6	No ct
SP(2)242	ADC8912	2020-10-04	Robin	Faecal	Migration	6	No ct
SP(2)243	ADC8913	2020-10-04	Siskin	Faecal	Migration	6	No ct
SP(2)244	ADC8914	2020-10-04	Blackcap	Faecal	Migration	6	No ct
SP(2)245	ADC8916	2020-10-04	Blackcap	Faecal	Migration	6	No ct
SP(2)246	ADC8918	2020-10-04	Robin	Faecal	Migration	7	No ct
SP(2)247	ADC8919	2020-10-04	Robin	Faecal	Migration	7	No ct
SP(2)248	ADC8920	2020-10-04	Robin	Faecal	Migration	7	No ct
SP(2)249	ADC8921	2020-10-04	Robin	Faecal	Migration	6	No ct
SP(2)250	ADC8922	2020-10-04	Robin	Faecal	Migration	6	No ct
SP(2)251	ADC8923	2020-10-04	Robin	Faecal	Migration	6	No ct
SP(2)252	ADC8924	2020-10-04	Robin	Faecal	Migration	6	No ct
SP(2)253	ADC8926	2020-10-04	Robin	Faecal	Migration	6	No ct
SP(2)254	ADC8929	2020-10-04	Robin	Faecal	Migration	6	No ct
SP(2)255	ADC8930	2020-10-04	Robin	Faecal	Migration	6	No ct
SP(2)256	ADC8932	2020-10-04	Robin	Faecal	Migration	6	No ct
SP(2)257	ADC8931	2020-10-04	Robin	Faecal	Migration	6	No ct
SP(2)258	ADC8684	2020-10-04	Linnet	Faecal	Migration	6	No ct
SP(2)259	ADC8693	2020-10-04	Blackcap	Faecal	Migration	6	No ct
SP(2)260	JKN584	2020-10-04	Goldcrest	Faecal	Migration	6	No ct
SP(2)261	JKN585	2020-10-04	Goldcrest	Faecal	Migration	6	No ct
KW(2)02	DE8026/27/31	2020-09-16	Redshank	Faecal	Migration	7	No ct
KW(2)03	DE80228	2020-09-16	Redshank	Faecal	Migration	7	No ct
KW(2)04	ST42439	2020-09-16	Knot	Faecal	Migration	7	No ct
KW(2)05	DE80233	2020-09-16	Redshank	Faecal	Migration	7	No ct
KW(2)06	DE80234	2020-09-16	Redshank	Faecal	Migration	7	No ct
H01	Shot	2020-10-02	Pink-footed Goose	Cloacal Swab	Active	1	No ct
H02	Shot	2020-10-02	Pink-footed Goose	Cloacal Swab	Active	1	No ct
H03	Shot	2020-10-02	Mallard	Cloacal Swab	Active	1	No ct
H04	Shot	2020-10-02	Mallard	Cloacal Swab	Active	1	No ct
H05	Shot	2020-10-02	Teal	Cloacal Swab	Active	1	No ct
H06	Shot	2020-10-02	Teal	Cloacal Swab	Active	1	No ct
H07	Shot	2020-10-02	Teal	Cloacal Swab	Active	1	No ct
H08	Shot	2020-10-02	Teal	Cloacal Swab	Active	1	No ct
H09	Shot	2020-10-02	Teal	Cloacal Swab	Active	1	No ct
H10	Shot	2020-10-02	Teal	Cloacal Swab	Active	1	No ct
H11	Shot	2020-10-02	Teal	Cloacal Swab	Active	1	No ct
H12	Shot	2020-10-18	Teal	Cloacal Swab	Active	1	No ct
H13	Shot	2020-10-18	Teal	Cloacal Swab	Active	1	No ct
H14	Shot	2020-10-18	Teal	Cloacal Swab	Active	1	No ct
H15	Shot	2020-10-18	Teal	Cloacal Swab	Active	1	No ct
H16	Shot	2020-10-18	Teal	Cloacal Swab	Active	1	38.31	H5 negative and H5 pathotype negative
H17	Shot	2020-10-18	Teal	Cloacal Swab	Active	1	No ct
H18	Shot	2020-10-18	Teal	Cloacal Swab	Active	1	No ct
H19	Shot	2020-10-19	Teal	Cloacal Swab	Active	1	35.62	H5 positive and H5 pathotype negative
H20	Shot	2020-10-19	Teal	Cloacal Swab	Active	1	No ct
H21	Shot	2020-10-19	Teal	Cloacal Swab	Active	1	No ct
H22	Shot	2020-10-19	Teal	Cloacal Swab	Active	1	No ct
H23	Shot	2020-10-19	Teal	Cloacal Swab	Active	1	No ct
H24	Shot	2020-10-18	Teal	Cloacal Swab	Active	1	No ct
H25	Shot	2020-10-19	Teal	Cloacal Swab	Active	1	No ct
H26	Shot	2020-10-31	Teal	Cloacal Swab	Active	1	No ct
H27	Shot	2020-10-31	Teal	Cloacal Swab	Active	1	No ct
H28	Shot	2020-10-31	Teal	Cloacal Swab	Active	1	No ct
H29	Shot	2020-10-31	Teal	Cloacal Swab	Active	1	No ct
H30	Shot	2020-10-31	Teal	Cloacal Swab	Active	1	No ct
H31	Shot	2020-10-31	Teal	Cloacal Swab	Active	1	No ct
H32	Shot	2020-10-31	Teal	Cloacal Swab	Active	1	No ct
H33	Shot	2020-10-31	Teal	Cloacal Swab	Active	1	No ct
H34	Shot	2020-10-31	Teal	Cloacal Swab	Active	1	No ct
H35	Shot	2020-10-31	Teal	Cloacal Swab	Active	1	No ct
H36	Shot	2020-10-31	Teal	Cloacal Swab	Active	1	No ct
H37	Shot	2020-10-31	Teal	Cloacal Swab	Active	1	No ct
H38	Shot	2020-10-31	Teal	Cloacal Swab	Active	1	No ct
H39	Shot	2020-10-31	Teal	Cloacal Swab	Active	1	No ct
H40	Shot	2020-10-31	Teal	Cloacal Swab	Active	1	No ct
H41	Shot	2020-10-31	Teal	Cloacal Swab	Active	1	No ct
H42	Shot	2020-10-31	Teal	Cloacal Swab	Active	1	No ct
H43	Shot	2020-10-31	Teal	Cloacal Swab	Active	1	No ct
H44	Shot	2020-10-31	Teal	Cloacal Swab	Active	1	No ct
H45	Shot	2020-10-31	Wigeon	Cloacal Swab	Active	1	35.25	H5 positive and H5 pathotype positive
H46	Shot	2020-10-31	Wigeon	Cloacal Swab	Active	1	No ct
H47	Shot	2020-10-31	Wigeon	Cloacal Swab	Active	1	No ct
H48	Shot	2020-10-31	Mallard	Cloacal Swab	Active	1	No ct
H49	Shot	2020-10-31	Mallard	Cloacal Swab	Active	1	No ct
H50	Shot	2020-10-31	Mallard	Cloacal Swab	Active	1	No ct
H51	Shot	2020-10-31	Mallard	Cloacal Swab	Active	1	No ct
H52	Shot	2020-10-31	Mallard	Cloacal Swab	Active	1	No ct
H53	Shot	2020-11-11	Mallard	Cloacal Swab	Active	1	34.74	H5 negative and H5 pathotype negative
H54	Shot	2020-11-11	Mallard	Cloacal Swab	Active	1	No ct
H55	Shot	2020-11-11	Teal	Cloacal Swab	Active	1	No ct
H56	Shot	2020-11-11	Teal	Cloacal Swab	Active	1	No ct
H57	Shot	2020-11-11	Teal	Cloacal Swab	Active	1	No ct
H58	Shot	2020-11-11	Teal	Cloacal Swab	Active	1	29.87	H5 positive and H5 pathotype positive
H59	Shot	2020-11-11	Teal	Cloacal Swab	Active	1	No ct
H60	Shot	2020-11-11	Teal	Cloacal Swab	Active	1	No ct
H61	Shot	2020-11-11	Teal	Cloacal Swab	Active	1	No ct
H62	Shot	2020-11-11	Teal	Cloacal Swab	Active	1	No ct
H63	Shot	2020-11-11	Teal	Cloacal Swab	Active	1	No ct
H64	Shot	2020-11-11	Teal	Cloacal Swab	Active	1	No ct
H65	Shot	2020-11-11	Teal	Cloacal Swab	Active	1	No ct
H66	Shot	2020-11-11	Teal	Cloacal Swab	Active	1	No ct
H67	Shot	2020-11-16	Canada Goose	Cloacal Swab	Active	1	No ct
H68	Shot	2020-11-16	Pink-footed Goose	Cloacal Swab	Active	1	No ct
H69	Shot	2020-11-16	Greylag Goose	Cloacal Swab	Active	1	No ct
H70	Shot	2020-11-16	Greylag Goose	Cloacal Swab	Active	1	No ct
H71	Shot	2020-11-16	Greylag Goose	Cloacal Swab	Active	1	No ct
H72	Shot	2020-11-18	Wigeon	Cloacal Swab	Active	1	No ct
H73	Shot	2020-11-18	Wigeon	Cloacal Swab	Active	1	No ct
H74	Shot	2020-11-18	Wigeon	Cloacal Swab	Active	1	No ct
H75	Shot	2020-11-18	Teal	Cloacal Swab	Active	1	No ct
H76	Shot	2020-11-18	Teal	Cloacal Swab	Active	1	No ct
H77	Shot	2020-11-18	Teal	Cloacal Swab	Active	1	No ct
H78	Shot	2020-11-18	Teal	Cloacal Swab	Active	1	No ct
H79	Shot	2020-11-18	Teal	Cloacal Swab	Active	1	No ct
H80	Shot	2020-11-18	Teal	Cloacal Swab	Active	1	No ct
H81	Shot	2020-11-18	Teal	Cloacal Swab	Active	1	No ct
H82	Shot	2020-11-18	Teal	Cloacal Swab	Active	1	No ct
H83	Shot	2020-11-18	Teal	Cloacal Swab	Active	1	No ct
KW(2)11	Dead	2020-11-23	Mute Swan	Cloacal Swab	Active	3	No ct
KW(2)12	Dead	2020-11-25	Whooper Swan	Cloacal Swab	Active	3	No ct
H84	Shot	2020-11-28	Shoveler	Cloacal Swab	Active	1	No ct
H85	Shot	2020-11-28	Mallard	Cloacal Swab	Active	1	No ct
H86	Shot	2020-11-28	Mallard	Cloacal Swab	Active	1	No ct
H87	Shot	2020-11-28	Mallard	Cloacal Swab	Active	1	No ct
H88	Shot	2020-11-28	Wigeon	Cloacal Swab	Active	1	No ct
H89	Shot	2020-11-28	Wigeon	Cloacal Swab	Active	2	No ct
H90	Shot	2020-11-28	Wigeon	Cloacal Swab	Active	2	No ct
H91	Shot	2020-11-28	Wigeon	Cloacal Swab	Active	2	No ct
H92	Shot	2020-11-28	Wigeon	Cloacal Swab	Active	2	No ct
H93	Shot	2020-11-28	Wigeon	Cloacal Swab	Active	2	No ct
H94	Shot	2020-11-28	Wigeon	Cloacal Swab	Active	2	No ct
H95	Shot	2020-11-28	Wigeon	Cloacal Swab	Active	2	34.59	H5 negative and H5 pathotype negative
H96	Shot	2020-11-28	Teal	Cloacal Swab	Active	2	No ct
H97	Shot	2020-11-28	Teal	Cloacal Swab	Active	2	No ct
H98	Shot	2020-11-28	Teal	Cloacal Swab	Active	2	No ct
H99	Shot	2020-11-28	Teal	Cloacal Swab	Active	2	No ct
H100	Shot	2020-11-28	Teal	Cloacal Swab	Active	2	No ct
H101	Shot	2020-11-28	Teal	Cloacal Swab	Active	2	No ct
H102	Shot	2020-11-28	Teal	Cloacal Swab	Active	2	No ct
H103	Shot	2020-11-28	Teal	Cloacal Swab	Active	2	No ct
H104	Shot	2020-11-28	Teal	Cloacal Swab	Active	2	36.7	H5 negative and H5 pathotype negative
H105	Shot	2020-11-28	Teal	Cloacal Swab	Active	2	No ct
H106	Shot	2020-11-28	Teal	Cloacal Swab	Active	2	No ct
H107	Shot	2020-11-30	Teal	Cloacal Swab	Active	2	No ct
H108	Shot	2020-11-30	Teal	Cloacal Swab	Active	2	No ct
H109	Shot	2020-11-30	Teal	Cloacal Swab	Active	2	No ct
H110	Shot	2020-11-30	Teal	Cloacal Swab	Active	2	No ct
H111	Shot	2020-11-30	Teal	Cloacal Swab	Active	2	No ct
H112	Shot	2020-11-30	Teal	Cloacal Swab	Active	2	No ct
H113	Shot	2020-11-30	Teal	Cloacal Swab	Active	2	No ct
H114	Shot	2020-11-30	Teal	Cloacal Swab	Active	2	No ct
H115	Shot	2020-11-30	Teal	Cloacal Swab	Active	2	No ct
H116	Shot	2020-11-30	Teal	Cloacal Swab	Active	2	No ct
H117	Shot	2020-12-14	Wigeon	Cloacal Swab	Active	2	No ct
H118	Shot	2020-12-14	Wigeon	Cloacal Swab	Active	2	No ct
H119	Shot	2020-12-14	Wigeon	Cloacal Swab	Active	2	No ct
H120	Shot	2020-12-14	Wigeon	Cloacal Swab	Active	2	No ct
H121	Shot	2020-12-14	Wigeon	Cloacal Swab	Active	2	No ct
H122	Shot	2021-01-01	Wigeon	Cloacal Swab	Active	2	No ct
H123	Shot	2021-01-01	Wigeon	Cloacal Swab	Active	2	No ct
H124	Shot	2021-01-01	Wigeon	Cloacal Swab	Active	2	No ct
H125	Shot	2021-01-01	Wigeon	Cloacal Swab	Active	2	No ct
H126	Shot	2021-01-01	Shoveler	Cloacal Swab	Active	2	No ct
H127	Shot	2021-01-01	Teal	Cloacal Swab	Active	2	No ct
H128	Shot	2021-01-01	Teal	Cloacal Swab	Active	2	No ct
H129	Shot	2021-01-01	Teal	Cloacal Swab	Active	2	No ct
H130	Shot	2021-01-01	Teal	Cloacal Swab	Active	2	No ct
H131	Shot	2021-01-01	Teal	Cloacal Swab	Active	2	No ct
H138	Shot	31/1/2021	Teal	Cloacal Swab	Active	2	No ct
H139	Shot	31/1/2021	Teal	Cloacal Swab	Active	2	No ct
H140	Shot	31/1/2021	Greylag Goose	Cloacal Swab	Active	2	No ct
H141	Shot	13/1/2021	Teal	Cloacal Swab	Active	2	No ct
H142	Shot	13/1/2021	Teal	Cloacal Swab	Active	2	No ct
H143	Shot	13/1/2021	Teal	Cloacal Swab	Active	2	No ct
H144	Shot	13/1/2021	Teal	Cloacal Swab	Active	2	No ct
H145	Shot	13/1/2021	Teal	Cloacal Swab	Active	2	No ct
H146	Shot	13/1/2021	Teal	Cloacal Swab	Active	2	No ct
H147	Shot	13/1/2021	Teal	Cloacal Swab	Active	2	No ct
H148	Shot	13/1/2021	Teal	Cloacal Swab	Active	2	No ct
H149	Shot	13/1/2021	Teal	Cloacal Swab	Active	2	No ct
H150	Shot	13/1/2021	Teal	Cloacal Swab	Active	2	No ct
H151	Shot	13/1/2021	Teal	Cloacal Swab	Active	2	No ct
H152	Shot	13/1/2021	Teal	Cloacal Swab	Active	2	No ct
